# Supplementary material for: Baicalin Augments 5-Fluorouracil Efficacy in Colorectal Cancer by Triggering MLKL-Dependent Necroptosis: A Novel Strategy to Overcome Chemoresistance
Source: Int J Mol Sci. 2026 Mar 23;27(6):2919. doi: 10.3390/ijms27062919 (PMC13026119; doi:10.3390/ijms27062919)
Supplement: Supplementary file 1 [file ijms-27-02919-s001.zip]

Archive with 1 entries (1 files):
- ijms-4159286-supplementary.pdf
